# Supplementary material for: Serum albumin, prealbumin, and ischemia-modified albumin levels in patients with ANCA-associated vasculitis: A prospective cohort study
Source: PLoS One. 2022 Jul 7;17(7):e0271055. doi: 10.1371/journal.pone.0271055 (PMC9262176; doi:10.1371/journal.pone.0271055)
Supplement: S1 File — (XLSX) [file pone.0271055.s001.xlsx]

## Sheet: Data
Group	No	New-onset dz	Gender	Age	SF-36 PCS	SF-36 MCS	BVAS (Total)	General	Cutaneous	Muc memb/eyes	ENT	Chest	Cardiovasc	Abdominal	Renal	Nervous	FFS	VDI	Steroid	CYC	RTX	MTX	AZA	TAC	MMF	CRP	WBC	Lympho	ESR	Creatinine	Albumin	AST(GOT)	ALT(GPT)	c-ANCA	p-ANCA	MPO-ANCA	PR3-ANCA	IMA	Prealb
1	1	0	2	66	64.37	55.625	4	0	0	0	1	2	0	0	1	0	0	8	1	0	0	0	1	0	0	1.1	7.44	1.85	6	1.43	4.2	31	22	0	1	0	0	28.02	176.2
1	2	0	2	28	75	75	16	0	0	0	0	4	0	0	12	0	1	5	1	1	0	0	0	0	0	1.7	8.17	0.58	4	5.39	3.8	13	51	0	1	31	0	17.92	253.8
1	3	0	2	78	58.125	76.875	6	0	0	0	0	0	0	0	6	0	0	1	1	0	0	0	0	0	0	0.3	8.94	3.87	35	0.87	4	23	20	0	1	13	0	31.99	383.2
1	4	1	2	46	24.375	54.7917	12	0	0	0	0	0	0	0	12	0	2	3	1	0	0	0	0	0	0	2.3	9.95	0.64	69	4.98	3.7	12	7	0	1	0	0	20.46	211.8
1	5	1	2	76	34.375	71.25	19	3	0	0	0	4	0	0	12	0	2	3	1	0	0	0	0	0	0	125.6	11.18	1.36	120	2.4	2.4	17	14	0	0	134	0	10.72	48.74
1	6	0	1	68	79.0625	55	6	0	0	0	1	2	0	0	3	0	2	5	1	0	0	0	1	0	0	2	6.26	1.41	2	7.2	4.5	11	10	0	1	0	0	21.81	166.3
1	7	1	2	59	29.375	34.8958	6	2	2	0	0	2	0	0	0	0	0	1	1	0	0	0	1	0	0	0.7	3.3	1.76	28	0.45	3.9	14	18	0	1	19	0	14.37	195.7
1	8	1	2	62	75.9375	77.2917	18	2	0	0	2	4	0	0	10	0	1	3	0	0	0	0	0	0	0	10	5.38	0.41	70	0.92	3.1	19	10	0	1	87	0	5.5	183.2
1	9	1	1	52	82.5	65.3125	10	0	0	0	0	0	0	0	10	0	0	2	1	0	0	0	0	0	0	0.6	13.08	0.73	8	0.97	3.5	15	31	0	1	10	0	49.28	581.8
1	10	1	2	66	61.875	81.7708	19	2	0	0	0	4	0	0	4	9	0	3	1	0	0	0	1	0	0	3	13.58	1.46	67	0.86	3.6	18	19	0	1	46	0	22.84	341.3
1	11	0	2	77	42.4375	52.1875	24	0	2	0	6	4	0	0	12	0	1	2	0	0	0	0	0	0	0	41.4	7.7	1.28	120	0.82	2.4	11	10	0	1	110	0	22.67	15.9152
1	12	1	2	76	45.9375	54.375	16	0	0	0	0	4	0	0	12	0	2	3	1	0	0	0	0	0	0	21.8	6.11	0.58	38	1.62	3.7	19	33	0	1	4.4	0	17.09	27.54
1	13	1	2	78	35.9375	54.0625	21	4	2	0	0	4	0	0	12	0	2	3	1	0	0	0	0	0	0	1.5	8.37	0.75	30	4.55	3.2	22	19	0	1	134	0	18.59	303.8
1	14	1	2	56	9.06	34.38	7	3	0	0	0	4	0	0	0	0	0	1	1	0	0	0	1	0	0	179.4	13.76	1.64	20	0.36	2.6	32	45	0	1	30	0	13.28	15.5758
1	15	1	2	73	46.5625	72.1875	7	2	0	0	0	0	0	0	5	0	2	2	1	0	0	0	1	0	0	2.2	7.85	2.81	14	4.55	3.7	16	10	0	1	0	0	11.6	264.1
1	16	1	2	74	68.75	79.06	14	2	0	0	0	0	0	0	12	0	2	2	1	1	0	0	0	0	0	1.2	8.4	0.39	2	3.2	3	22	30	1	0	36	0	10.51	23.18
1	17	1	1	75	44.38	26.25	12	0	0	0	0	2	0	0	10	0	0	2	1	0	0	0	1	0	0	9.8	16.33	1.97	83	0.85	2.7	22	13	N/A	N/A	87	0	23.71	138.5
1	18	1	1	82	15	30.32	10	3	0	0	2	4	0	0	0	0	0	4	0	0	0	0	0	0	0	60.5	8.2	1.37	57	0.45	2.2	11	8	0	1	79	0	12.88	170.9
1	19	1	2	30	50.625	48.229	8	0	2	0	0	0	0	0	0	6	0	2	1	0	0	0	0	0	0	1	16.54	0.69	9	0.63	3.5	14	20	0	0	0	0	41.02	310.1
1	20	1	2	73	50.62	44.479	14	0	0	0	2	0	0	0	12	0	2	3	0	0	0	0	0	0	0	0.3	6.06	1.75	7	2.14	4.1	20	9	0	1	>134	0	53.21	111.3
1	21	1	1	70	17.8125	32.6041	16	0	0	0	0	4	0	0	12	0	2	4	1	0	0	0	0	0	0	120.7	14.6	1.97	120	5.2	2.4	14	11	0	1	>134	0	14.47	101.7
1	22	1	2	67	36.875	33.75	19	2	2	0	0	0	0	9	0	6	1	3	1	0	0	0	0	0	0	115.8	7.33	0.8	120	0.72	3.2	20	7	0	1	65	0	30.71	94.23
1	23	1	1	67	78.75	74.06	16	0	0	0	0	4	0	0	12	0	1	4	1	0	0	0	0	0	0	9.1	8.54	1.65	85	1.55	3.5	12	8	N/A	N/A	>134	0	21.36	316.1
1	24	0	2	74	56.875	52.2917	5	0	0	0	0	2	0	0	0	3	0	4	1	0	0	0	1	0	0	0.5	5.46	1.35	5	0.6	4.6	23	13	0	1	0	0	14.91	117.4
1	25	1	1	70	33.125	35	18	2	1	0	0	4	0	0	6	3	0	4	1	0	0	0	0	0	0	79.1	1.51	0.41	99	0.6	2.5	28	22	0	1	0	0	9.968	28.5
1	26	1	1	72	50.9375	26.25	18	2	0	0	0	6	0	0	10	0	0	1	0	0	0	0	0	0	0	95.8	8.81	1.38	81	0.68	2.7	32	22	0	1	>134	0	9.88	132.6
1	27	1	2	65	16.25	20.3125	17	3	0	0	0	4	0	0	4	6	0	2	0	0	0	0	0	0	0	187.9	15.91	1.41	119	0.29	2.7	19	18	0	1	85	0	55.01	4.589
1	28	1	1	70	41.56	50.52	24	0	4	0	0	0	0	0	11	9	2	6	0	0	0	0	0	0	0	77.5	8.29	1.45	120	0.72	3.1	11	7	0	0	0	0	19.45	13.25
1	29	1	1	64	40.625	25.4166	17	0	0	0	0	5	0	0	12	0	2	6	1	0	0	0	0	0	0	120	28.77	1.22	120	4.91	3	15	5	0	0	>134	0	8.781	18.2909
2	30	1	2	61	36.5625	61.25	3	0	0	0	1	2	0	0	0	0	0	2	1	0	0	0	1	0	0	9.5	5.05	1.55	40	0.66	4.1	25	24	0	0	0	0	45.12	178.2
2	31	1	1	57	67.8125	64.4792	19	2	4	0	0	3	0	0	10	0	1	2	1	1	0	0	0	0	0	1.4	14.22	1.78	27	1.6	4	14	23	0	1	56	0	84.04	145.5
2	32	0	1	52	57.81	59.58	5	0	0	0	0	2	0	0	0	3	0	3	1	0	0	1	0	0	0	2.8	5.17	1	29	0.94	4.5	33	20	0	0	0	0	14.7	212.8
2	33	1	2	67	15	51	11	2	0	0	0	3	0	0	6	0	0	2	1	0	0	0	1	0	0	0.1	16.52	0.39	3	1.13	3.4	12	21	0	1	13	0	21.3	528.3
2	34	1	2	73	11.25	17.5	30	2	0	0	3	4	0	0	12	9	2	7	1	1	0	0	0	0	0	67.7	13.43	1.47	97	5.58	2.7	16	6	0	1	89	0	19.86	128
2	35	0	1	42	47.5	39.17	21	0	0	0	0	6	3	0	12	0	2	8	1	0	0	0	0	0	0	21	9.5	1.04	60	6.84	3.6	21	28	1	0	0	26	35.49	53.44
2	36	0	1	74	75	71.56	3	0	0	0	0	0	0	0	3	0	1	6	1	0	0	0	1	0	0	0.9	6.77	2.39	6	22.06	4.1	15	20	0	1	4	0	25	26.53
2	37	0	2	62	68.125	67.1875	3	0	0	0	0	3	0	0	0	0	0	1	0	0	0	0	0	0	0	0.6	16.5	2.24	33	0.6	4.9	18	24	0	1	13	0	14.71	47.8
2	38	1	1	70	27.5	52.3958	20	2	0	0	0	6	0	0	12	0	2	4	1	0	1	0	0	0	0	14.8	8.68	0.68	22	1.66	2.8	22	43	1	0	0	13	38.04	83.67
2	39	0	1	51	66.25	46.875	5	1	0	0	1	0	0	0	0	3	0	5	1	0	0	0	1	0	0	2	4.85	1.31	6	0.95	4.5	18	22	0	0	0	0	8.564	303.6
2	40	1	1	72	18.125	26.25	19	2	0	0	2	3	0	0	12	0	2	3	1	0	0	0	0	0	0	177.7	19.55	1.4	108	2.65	2	29	60	0	1	134	0	17.07	22.097
2	41	0	2	54	63.125	50	9	0	0	0	1	2	0	0	6	0	2	5	1	0	1	0	0	0	0	5.2	5.45	1.08	21	7.82	4.7	21	25	1	0	0	177	44.2	291.1
2	42	1	2	22	68.4375	55.625	17	3	0	4	6	4	0	0	0	0	0	3	0	0	0	0	0	0	0	88.7	9.06	1.93	91	0.45	3.2	49	70	1	0	0	42	26.46	73.04
2	43	0	1	59	43.25	46.75	12	2	0	0	1	0	0	0	3	6	1	5	1	0	1	0	1	0	0	0.8	5.23	0.14	2	0.65	2.8	13	41	1	0	0	27	6.78	370.8
2	44	0	2	47	73.4375	70.94	2	0	0	0	2	0	0	0	0	0	0	1	1	0	0	0	0	0	0	9.9	4.83	1.55	26	0.59	3.6	17	35	N/A	N/A	N/A	N/A	24.67	567
2	45	0	2	66	68.125	76.5625	5	0	0	0	0	2	0	0	0	3	0	2	1	0	0	0	1	0	0	5.6	7.82	1.82	15	0.66	4.2	19	12	0	0	67	0	9.262	190.3
2	46	1	2	59	30	25	8	2	0	0	2	4	0	0	0	0	1	2	0	0	0	0	0	0	0	34.2	9.88	2.92	120	0.71	4.4	27	18	0	1	5.2	0	33.41	26.8727
2	47	1	2	35	26.25	38.125	21	0	0	0	2	4	6	0	0	9	1	4	1	0	0	0	0	0	0	1.8	12.83	1.79	2	0.56	3.3	8	6	N/A	N/A	N/A	N/A	16.11	60.25
3	48	0	2	44	72.5	54.48	10	0	0	0	1	3	0	0	0	6	0	4	0	0	0	0	0	0	0	1.1	8.8	2.23	9	0.52	4.2	11	11	0	1	0	0	8.814	138.1
3	49	0	1	76	61.25	74.0625	9	0	0	0	1	4	0	0	1	3	0	5	1	0	0	0	0	0	0	12.2	12.69	2.48	42	0.93	3.8	19	23	0	0	0	0	12.02	213.3
3	50	0	2	59	83.75	76.875	1	0	0	0	0	0	0	0	1	0	0	2	1	1	0	0	0	0	0	1	5.2	1.76	29	0.53	4.4	19	19	N/A	N/A	0	0	11.7	123.8
3	51	0	2	35	59.375	92.5	11	1	0	0	1	0	3	0	0	6	1	6	1	0	0	0	0	0	0	5.4	2.94	0.88	11	0.62	4.3	24	26	0	0	0	0	12.73	200.7
3	52	1	2	56	73.75	78.54	6	0	2	0	2	2	0	0	0	0	0	3	0	0	0	0	0	0	0	1.6	10.33	1.56	35	0.54	4	12	18	0	0	0	0	23.66	201.1
3	53	1	2	69	20	35.625	9	1	0	0	2	5	0	0	0	1	1	2	0	0	0	0	0	0	0	1.9	6.34	1.52	54	0.61	3.7	20	12	0	1	84	0	46.86	209.6
3	54	0	2	35	66.88	65.52	5	0	0	0	1	1	0	0	0	0	0	3	0	0	0	0	0	0	0	0.6	4.92	1.9	8	0.58	4.4	18	21	1	0	0	0	19.44	27.85
3	55	0	2	47	55	57.8125	6	0	0	0	1	1	1	0	0	3	0	4	1	0	0	0	1	0	0	1.3	5.24	1.74	20	0.49	4.1	17	13	0	1	25	0	9.926	139
3	56	0	2	51	88.125	88.75	4	0	0	0	1	3	0	0	0	0	0	4	1	0	0	0	1	0	0	0.3	5.18	1.68	6	0.68	4.4	16	12	0	0	0	0	9.665	863.7
3	57	1	2	32	21.875	32.6	13	2	0	0	1	1	0	0	0	9	0	3	1	0	0	0	0	0	0	8.8	28.88	1.33	11	0.42	3.7	20	19	0	0	0	0	69.97	145.8
3	58	1	1	45	7.5	16.5625	16	3	0	0	0	1	6	6	0	0	2	4	1	1	0	0	0	0	0	53.1	10.18	0.28	42	0.98	2.3	20	26	0	0	4.9	0	8.157	19.23
3	59	1	1	55	44.37	39.68	17	2	2	6	0	1	0	0	0	6	0	3	1	0	0	0	0	0	0	31.6	9.94	0.89	120	0.64	3.5	24	40	0	0	0	0	38.65	452.8
